# Supplementary material for: Exploring member’s knowledge sharing intention in online health communities: The effects of social support and overload
Source: PLoS One. 2022 Mar 24;17(3):e0265628. doi: 10.1371/journal.pone.0265628 (PMC8947075; doi:10.1371/journal.pone.0265628)
Supplement: S1 Data — (CSV) [file pone.0265628.s001.csv]

IS1	IS2	IS3	IS4	SE1	SE2	SE3	SE4	TS1	TS2	TS3	TS4	MS1	MS2	MS3	MS4	MS5	ES1	ES2	ES3	SO1	SO2	SO3	SO4	SO5	PD1	PD2	PD3	PD4	SWB1	SWB2	SWB3	IN1	IN2	IN3	IO1	IO2	IO3	MO1	MO2	MO3	MO4	MO5	EX1	EX2	EX3	TO1	TO2	TO3
4	5	4	5	4	4	4	3	4	4	4	3	3	4	3	3	4	3	3	4	3	4	5	3	4	4	4	3	4	4	4	4	4	4	4	5	5	4	5	4	3	5	4	5	5	5	3	3	4
4	4	3	5	5	5	5	5	4	4	4	4	3	4	3	3	4	4	4	3	4	4	4	4	3	4	4	4	5	4	4	4	5	5	4	4	4	4	5	4	4	4	4	4	4	4	2	2	5
5	5	3	5	5	4	4	5	5	5	4	4	3	5	3	2	4	4	4	3	4	4	4	5	4	4	4	5	5	4	5	5	4	4	4	3	5	5	5	5	5	5	4	5	4	5	2	1	4
5	3	5	3	5	4	4	4	4	5	4	4	4	4	3	4	5	5	5	5	4	4	5	5	3	5	5	5	5	5	4	4	4	4	4	5	5	5	5	5	5	5	5	5	5	5	5	3	4
5	5	5	5	5	5	5	5	5	5	5	5	5	5	5	5	5	5	5	5	5	5	5	5	5	5	5	5	5	5	5	5	5	5	5	5	5	5	5	5	5	5	5	5	5	5	3	3	5
4	3	4	4	4	4	4	4	4	4	4	4	4	4	3	4	4	3	3	2	4	4	3	3	2	3	3	3	3	3	3	3	4	4	4	4	4	4	4	4	4	4	4	4	4	4	3	2	4
5	5	3	4	4	4	4	4	4	4	4	3	4	4	4	4	4	4	4	4	5	5	5	4	3	4	4	4	4	5	4	4	5	5	5	3	3	3	3	3	3	2	5	3	3	3	2	4	5
5	4	4	5	4	4	4	4	4	4	4	4	3	4	4	4	4	3	3	3	4	5	4	4	4	4	4	4	4	4	4	4	4	4	5	4	5	4	3	3	5	3	5	5	5	5	1	1	4
5	4	4	5	3	4	4	3	4	5	4	3	4	4	3	3	3	4	4	3	3	3	4	4	4	5	4	4	4	4	4	4	5	5	4	4	3	3	3	3	3	3	3	3	3	3	3	3	3
5	4	4	5	4	5	5	5	4	4	4	4	4	4	4	4	4	4	4	3	4	4	4	3	3	4	4	4	4	4	4	4	4	4	4	4	3	4	4	4	4	3	4	4	4	4	3	3	4
5	4	3	5	5	4	4	4	5	3	5	5	3	5	3	4	5	5	4	3	5	5	4	4	3	5	5	5	5	5	5	5	5	5	5	3	3	3	4	4	5	3	5	5	5	5	2	1	5
5	4	4	5	4	5	4	5	5	5	5	5	5	4	3	4	4	4	4	5	5	5	5	5	5	5	5	5	5	5	5	5	5	5	5	4	4	4	5	4	4	4	5	5	4	5	2	1	5
5	4	4	5	5	5	5	5	5	5	4	4	4	5	3	4	3	3	4	3	4	5	4	4	3	5	5	3	5	4	4	4	3	3	4	5	5	5	5	4	3	5	5	5	5	5	1	1	5
4	4	4	5	5	5	4	4	4	4	4	4	4	4	3	3	4	4	4	3	4	5	5	5	3	3	3	4	4	4	4	4	4	4	4	5	5	5	5	5	5	5	4	4	3	4	4	4	3
4	3	3	4	4	4	4	4	4	4	4	4	3	4	3	3	4	3	3	3	3	4	4	3	3	3	4	4	4	4	3	3	4	4	3	4	4	3	3	3	3	3	4	4	3	4	3	4	3
4	3	3	3	4	4	4	4	5	4	4	3	2	3	3	3	3	3	3	4	3	4	4	4	3	3	3	4	4	4	4	4	4	4	4	5	5	5	4	5	4	4	4	4	4	4	2	2	5
5	4	4	5	5	5	4	5	5	5	4	4	4	4	4	4	4	4	5	5	5	5	5	5	5	5	5	5	5	5	5	5	5	5	5	5	5	3	5	5	5	5	5	5	5	5	5	5	5
4	3	3	4	4	4	4	4	4	4	4	3	4	4	4	4	4	4	4	4	4	4	4	4	4	4	3	4	4	4	4	4	4	4	4	4	4	4	3	3	3	3	4	4	4	4	3	3	4
3	3	3	5	5	5	4	4	5	5	4	4	3	3	2	3	4	3	3	3	3	4	4	4	3	3	3	4	3	4	4	3	4	3	3	4	2	5	3	3	3	2	4	4	3	3	3	2	3
4	3	4	4	5	5	4	4	4	4	3	3	3	3	3	4	4	4	4	2	4	4	5	5	4	2	4	4	4	4	4	4	3	3	4	5	5	4	4	4	4	4	5	4	4	4	2	2	4
5	5	4	5	4	4	4	4	4	4	4	4	3	4	4	4	4	4	4	4	4	3	4	4	3	4	4	4	4	4	4	4	4	4	4	4	3	4	4	4	4	4	3	4	3	4	3	3	4
5	4	4	4	4	5	5	5	4	4	3	4	4	4	3	3	4	4	5	3	4	5	5	5	4	5	5	5	5	5	5	5	5	5	4	4	5	5	4	5	4	4	4	5	4	4	2	2	5
4	3	4	3	4	4	4	4	3	3	2	3	3	1	3	3	3	4	4	3	3	4	3	3	3	4	4	3	4	4	4	4	4	4	4	4	4	5	4	3	4	3	4	4	3	3	2	2	4
5	4	4	4	5	4	4	5	5	5	5	5	3	3	3	4	4	4	4	3	4	4	4	4	4	4	4	4	5	4	4	4	4	4	4	4	4	4	4	3	4	3	4	4	4	4	2	2	5
4	4	3	5	5	5	5	5	5	5	5	3	3	4	4	3	5	4	4	3	5	5	5	4	3	5	5	5	5	5	5	5	5	5	5	4	4	4	4	3	4	4	4	4	4	4	3	3	3
4	3	4	4	5	4	4	4	4	4	4	4	3	3	3	3	4	3	4	3	4	4	4	3	3	4	4	4	4	4	4	4	4	4	4	4	3	5	5	5	5	4	3	3	4	3	1	1	4
5	5	4	3	5	5	5	5	5	5	5	5	5	5	5	5	5	5	5	4	5	5	5	5	4	3	4	4	4	4	4	4	3	4	4	5	5	5	5	5	5	5	5	5	5	5	5	5	5
5	5	5	5	5	5	5	5	5	5	5	5	4	5	3	3	4	4	4	3	3	5	4	4	2	4	4	4	3	4	4	4	4	4	4	5	3	3	4	4	3	2	4	3	2	2	4	3	4
4	3	4	4	4	4	4	4	5	4	4	3	4	4	4	4	4	4	4	4	4	4	4	3	3	4	4	4	3	4	4	3	4	4	3	4	4	4	5	5	4	3	4	4	3	4	3	4	4
5	5	5	5	5	5	5	5	5	5	5	3	4	3	4	3	5	3	3	4	5	5	4	3	3	4	4	4	4	5	5	5	5	5	4	5	5	5	5	5	5	5	5	5	4	5	1	1	5
5	5	5	5	5	5	5	5	5	5	5	5	5	5	5	5	5	5	5	5	5	5	5	5	5	5	5	5	5	5	5	5	5	5	5	5	5	5	5	3	3	3	5	3	3	3	5	4	3
4	5	4	4	5	3	4	5	4	4	2	3	3	2	3	2	3	4	3	4	3	5	4	4	3	4	4	4	4	3	4	4	4	4	4	4	5	4	4	4	3	5	2	4	4	5	3	3	5
4	4	4	5	5	5	5	5	5	5	4	3	3	3	3	3	4	4	4	4	4	4	4	4	3	4	4	4	4	4	4	4	4	4	4	5	5	5	5	5	4	5	4	5	5	5	2	3	5
4	3	3	5	4	4	5	4	3	5	2	2	4	4	3	5	5	3	3	3	3	5	5	5	2	2	3	4	3	4	4	4	3	3	3	2	2	1	1	4	2	2	5	4	4	4	2	2	4
5	4	4	5	4	5	5	5	5	5	5	4	4	4	4	4	4	4	4	3	4	5	5	4	3	5	5	5	5	5	5	5	5	5	4	4	4	5	5	4	4	5	5	4	3	3	2	3	4
5	4	4	5	5	5	5	5	5	5	5	5	5	5	5	5	5	5	5	4	5	5	5	5	5	4	4	4	4	4	4	4	5	5	5	5	5	5	5	5	5	5	5	5	5	5	1	1	5
5	4	3	5	5	5	5	5	5	5	5	3	5	5	3	5	5	4	4	3	3	5	3	4	3	4	4	3	4	5	5	5	4	4	4	4	3	4	4	4	4	3	5	4	3	4	2	2	4
5	4	3	3	5	4	4	4	4	4	4	4	4	4	4	4	4	4	4	4	4	5	5	5	2	4	4	4	4	5	5	5	5	5	5	5	4	5	5	5	3	3	2	3	5	5	3	4	5
4	4	4	4	4	4	4	4	4	4	4	3	3	4	4	3	4	4	3	3	3	3	4	3	4	4	4	3	4	4	4	4	4	4	4	4	4	4	4	3	4	3	4	4	4	4	2	3	4
4	2	3	5	5	5	5	5	4	4	3	3	2	1	3	3	4	3	3	3	3	5	4	4	2	4	4	3	4	4	4	4	4	4	4	4	3	4	3	2	2	2	5	5	5	5	2	1	4
5	3	3	5	5	5	5	5	4	4	3	3	4	4	3	4	4	4	5	3	4	5	5	5	3	4	4	3	5	5	4	5	4	5	5	5	4	5	5	5	3	5	5	5	5	5	1	1	5
5	4	4	5	4	5	5	5	4	5	5	4	3	4	5	4	5	5	5	4	5	5	5	5	4	4	4	4	5	5	5	5	5	5	5	5	5	5	5	5	5	5	3	5	4	5	1	2	3
5	3	3	5	5	5	5	4	4	5	3	5	4	5	4	4	4	4	4	3	4	5	4	4	3	4	5	5	5	5	5	5	5	5	5	5	5	5	5	4	3	5	4	4	4	4	3	3	4
4	3	3	4	5	4	4	3	4	4	3	4	4	5	4	3	4	5	5	4	4	5	5	3	4	3	3	3	3	4	4	4	4	5	5	5	5	5	4	5	5	4	5	5	5	4	3	3	4
4	3	3	5	5	5	5	5	5	4	3	3	2	5	3	3	3	4	4	3	3	5	5	4	3	4	5	5	5	5	5	5	5	5	4	4	4	5	3	3	3	2	4	4	4	3	3	2	3
5	3	3	4	5	5	5	4	4	5	5	4	4	4	4	3	4	4	4	4	4	5	5	5	3	3	3	4	3	4	4	4	4	4	4	4	4	5	5	5	4	4	5	5	5	5	1	1	5
5	4	5	5	5	5	5	5	5	5	5	5	5	5	5	5	5	5	5	3	4	5	5	5	3	5	5	5	5	5	5	5	4	5	5	5	5	4	4	4	4	4	4	4	3	5	2	2	3
5	4	4	5	4	5	5	5	4	4	4	4	4	5	5	5	5	4	4	3	4	4	3	4	3	4	4	4	4	4	4	4	4	4	4	4	4	5	5	5	4	4	4	4	4	4	3	4	4
3	5	5	4	5	3	5	4	5	5	5	5	5	5	5	5	5	5	5	5	5	5	5	5	5	5	5	5	5	5	5	5	5	5	5	5	3	5	5	5	5	5	5	5	5	5	5	5	5
5	5	5	5	4	5	5	5	5	5	5	5	5	5	4	5	5	5	5	5	5	5	5	5	5	4	5	5	5	5	5	4	5	5	5	4	4	4	4	5	4	3	5	5	5	5	5	5	5
4	4	4	4	4	4	4	4	4	4	4	4	4	4	4	4	4	4	4	4	4	4	4	4	4	4	4	4	4	4	4	4	4	4	4	4	4	4	4	4	3	4	4	4	4	4	2	2	4
5	4	4	5	4	4	4	4	4	4	4	4	4	4	4	4	4	4	4	4	4	5	4	4	3	4	4	4	4	4	4	4	4	4	5	4	4	4	4	4	4	3	4	4	3	4	3	3	4
5	4	4	4	4	4	4	4	4	4	4	4	4	4	4	4	4	4	4	3	4	4	4	4	3	4	4	4	4	4	4	4	4	4	4	4	4	4	5	5	4	5	4	4	4	4	1	1	4
3	3	3	3	3	3	3	3	3	3	3	3	3	3	3	3	4	3	4	3	3	3	3	3	3	3	3	3	3	3	3	3	3	3	3	5	5	5	5	4	4	5	3	5	5	5	1	1	5
5	5	4	5	5	5	5	5	5	5	5	5	5	5	5	4	5	5	5	4	5	5	3	5	3	5	5	5	5	5	5	5	5	5	5	5	5	5	5	3	4	5	5	5	5	5	1	1	5
5	4	4	5	5	5	5	5	5	5	4	4	3	3	3	3	4	4	4	3	5	5	5	5	4	5	5	4	5	5	5	5	5	5	5	4	3	5	5	4	2	3	4	4	4	3	3	2	3
4	3	4	4	4	5	4	4	4	4	4	4	4	5	4	5	5	4	4	5	4	4	5	5	4	4	5	4	4	4	5	5	5	5	5	5	4	5	5	5	4	4	4	5	5	5	2	2	5
2	4	4	5	4	3	4	4	4	4	4	2	2	4	3	4	3	4	4	4	4	4	4	4	2	4	4	4	4	4	4	4	4	4	3	4	4	3	4	4	4	4	4	4	4	4	1	1	4
5	5	5	5	5	5	5	5	5	5	5	5	5	5	5	5	5	5	5	5	5	5	5	5	5	5	5	5	5	5	5	5	5	5	5	5	5	5	5	5	4	5	5	5	5	5	2	2	5
5	4	5	5	5	5	5	5	5	5	5	5	3	5	4	4	5	5	5	3	4	4	3	3	3	4	4	4	4	4	4	4	4	4	5	5	4	4	5	3	4	4	3	4	4	4	3	3	4
5	5	5	5	5	5	5	5	5	5	3	3	3	4	3	4	4	4	4	3	3	4	4	5	4	4	5	5	5	5	5	5	5	5	5	5	5	5	5	5	5	5	5	5	5	5	3	4	4
5	5	3	5	5	5	5	5	5	5	5	5	5	5	5	5	5	5	5	3	5	5	5	5	3	5	5	5	5	5	5	5	3	3	3	5	5	5	5	5	3	5	5	5	5	5	1	1	5
5	3	3	5	5	5	5	5	5	5	5	1	3	3	3	3	4	3	4	3	3	5	4	3	3	3	5	5	5	4	4	4	5	5	3	5	3	4	5	3	3	3	4	2	2	2	3	5	3
5	5	4	5	5	5	5	5	4	3	3	3	4	3	3	3	4	4	4	3	4	4	4	4	4	4	4	4	4	4	4	4	4	4	4	4	4	4	4	5	4	4	3	4	4	4	4	3	4
4	3	3	4	4	4	4	4	4	4	4	2	3	3	3	2	3	4	3	3	3	3	3	3	2	3	3	3	3	4	3	3	4	4	3	4	4	4	4	4	3	3	4	4	4	4	2	2	4
4	4	4	5	4	5	4	4	4	4	3	3	3	5	3	4	5	4	4	3	4	3	3	4	3	4	4	4	4	5	5	5	4	4	4	4	3	3	3	3	2	3	4	3	3	3	3	3	3
5	4	5	5	5	5	5	5	5	5	4	5	5	5	3	3	4	4	5	3	5	5	3	4	1	5	5	5	5	5	5	5	5	5	5	5	5	5	5	5	5	3	4	5	5	5	1	1	5
4	3	3	4	5	4	4	3	4	4	4	3	3	4	3	3	4	4	3	3	3	4	4	3	3	3	3	3	3	4	3	4	4	4	3	4	3	3	4	4	4	3	5	3	3	4	2	1	4
5	3	3	5	5	5	5	5	4	4	5	3	3	5	3	3	3	5	5	5	4	5	3	4	2	3	3	4	4	4	4	5	5	5	5	5	5	4	4	5	2	5	2	5	3	4	2	2	4
4	3	3	5	5	5	5	4	5	5	3	3	5	5	3	4	4	5	5	5	5	5	4	3	3	4	4	5	5	4	4	5	5	5	5	5	5	4	4	4	5	3	4	4	4	4	4	4	3
5	4	4	5	5	5	5	5	5	5	5	4	5	5	5	5	5	4	4	3	5	5	5	5	5	5	5	5	5	5	5	5	5	5	5	4	4	5	5	5	3	4	5	5	5	5	1	1	4
5	3	4	5	5	5	5	4	5	5	5	2	3	4	3	5	4	4	5	5	4	5	5	4	4	1	1	2	1	4	4	4	3	3	4	5	5	5	5	5	5	5	5	5	5	5	1	3	5
5	3	3	4	4	4	4	4	4	4	4	4	3	4	3	4	4	4	4	3	5	5	5	4	3	4	4	4	4	4	4	4	4	4	4	5	5	4	4	4	4	4	4	4	4	4	4	4	4
4	3	3	5	4	4	4	4	5	5	4	3	4	4	3	3	4	4	3	3	4	5	5	5	4	4	3	3	3	4	4	4	4	4	4	4	4	4	4	4	4	4	5	5	5	5	1	2	5
3	3	3	2	5	3	3	4	5	5	5	2	3	4	3	4	4	3	3	3	4	4	4	4	4	3	3	3	3	4	4	4	3	3	4	5	5	5	5	5	5	5	4	5	5	5	1	3	5
4	4	4	4	5	5	5	4	5	4	4	4	4	4	4	4	4	3	3	3	3	3	4	5	3	3	2	3	3	4	4	4	3	3	3	4	4	4	5	5	5	5	3	4	4	4	4	4	4
5	4	4	5	4	5	5	5	4	4	5	4	3	4	3	3	4	3	3	3	3	5	4	5	3	5	5	5	5	5	5	5	5	5	5	5	5	5	5	5	4	5	5	5	5	5	3	3	5
5	4	5	5	5	5	5	5	5	5	5	5	5	5	5	3	5	4	4	4	5	5	5	5	4	5	5	5	5	5	5	5	5	5	5	5	4	5	5	5	3	4	5	4	5	5	2	2	4
5	4	3	4	5	5	5	5	5	5	5	3	5	4	3	3	5	4	4	3	5	5	5	5	4	5	5	4	5	5	5	5	4	4	4	4	3	4	4	4	3	4	5	4	4	4	1	2	4
5	5	5	5	4	5	5	5	5	5	4	5	4	5	3	4	5	5	5	3	5	4	4	3	5	5	5	5	5	5	5	5	5	5	5	4	5	5	3	4	3	3	4	3	4	4	5	5	2
5	3	3	5	5	4	5	5	4	4	4	4	2	4	3	3	4	5	5	2	5	5	2	3	4	2	4	3	4	4	5	5	4	4	3	3	2	3	2	2	2	2	3	3	2	2	2	1	3
5	5	5	5	5	5	5	5	5	5	5	4	3	5	3	5	5	5	5	3	4	5	5	5	3	4	4	5	5	5	5	5	5	5	5	5	5	5	5	5	5	5	5	5	5	5	1	1	5
4	4	4	4	4	4	4	4	4	4	4	4	4	4	4	4	4	4	4	3	4	4	4	4	4	4	4	4	4	4	4	4	4	4	4	4	4	4	4	4	3	4	4	4	3	4	2	2	4
5	3	3	5	5	4	4	4	5	5	3	5	3	5	3	3	4	5	5	3	4	5	5	4	5	5	5	4	5	4	4	4	4	4	5	5	5	5	5	4	3	3	5	5	5	4	3	3	5
5	4	4	4	4	4	4	4	4	4	4	4	4	4	4	4	4	4	4	4	4	4	4	4	4	4	4	4	4	4	4	4	4	4	4	3	4	4	4	4	4	4	4	4	4	4	3	3	3
5	3	4	5	5	5	5	5	5	5	5	5	5	5	5	5	5	5	5	2	5	5	3	4	3	5	4	5	5	5	5	5	5	5	5	5	5	3	5	5	4	5	5	5	3	5	1	1	5
5	5	5	3	5	5	5	5	5	5	5	5	3	5	4	3	5	5	5	3	3	5	5	3	5	4	4	3	4	5	5	5	5	5	5	3	4	4	4	4	3	4	5	5	4	5	2	2	5
5	3	3	5	5	4	4	4	5	5	4	5	5	5	3	3	5	4	3	3	5	5	5	5	3	5	5	5	5	5	5	5	5	5	5	5	3	3	5	5	3	3	4	3	3	3	4	4	4
5	3	2	4	5	5	5	5	3	5	5	3	5	4	3	3	5	3	4	4	5	5	5	5	2	4	4	5	5	5	5	5	5	5	5	5	5	4	5	3	4	5	5	5	5	5	1	4	5
5	5	5	5	5	5	5	5	5	5	3	3	4	5	3	3	5	4	4	5	4	5	4	4	1	5	5	5	5	5	5	5	3	3	5	5	5	5	5	2	5	5	5	5	5	5	1	1	5
4	4	4	5	4	3	4	4	2	3	3	4	2	4	4	4	4	4	4	4	4	5	5	4	5	5	5	5	5	4	4	4	4	4	4	4	4	4	4	5	3	4	3	5	5	5	1	1	5
4	4	4	3	4	5	4	4	5	5	5	3	5	5	3	3	4	4	3	3	4	4	4	3	3	3	4	4	4	4	3	4	4	4	3	5	4	3	5	5	4	4	5	5	4	4	1	1	5
4	4	4	3	4	4	4	3	4	4	3	3	3	4	3	4	4	4	3	4	2	4	4	4	3	2	3	4	3	4	4	4	4	4	4	3	4	4	4	3	3	3	4	4	3	4	2	2	4
4	4	4	4	5	5	5	5	5	5	4	4	5	4	4	4	4	4	4	4	4	5	5	4	4	4	4	4	5	5	5	5	5	5	5	5	4	4	4	4	3	4	4	4	4	4	2	2	4
4	4	3	5	5	5	5	5	3	4	4	5	3	4	3	3	3	3	4	5	3	5	5	3	3	3	3	4	3	4	4	5	3	3	2	5	4	5	5	5	4	4	5	5	5	5	1	1	5
5	5	5	5	5	5	5	5	5	4	5	3	4	4	5	5	5	4	4	4	4	5	5	4	2	3	5	5	5	5	4	4	4	5	4	5	5	5	5	5	4	5	5	5	5	5	1	1	5
5	3	4	5	3	5	4	4	5	5	4	4	3	5	3	3	4	4	3	4	4	5	5	5	4	5	5	5	5	5	4	5	5	5	4	5	4	3	4	4	4	4	5	5	4	5	2	2	3
4	3	3	4	5	4	4	4	4	4	4	4	4	4	4	4	4	4	4	5	5	4	3	3	3	5	4	5	4	4	4	4	4	4	4	4	5	4	5	3	3	5	4	5	3	5	1	3	5
5	5	5	5	5	5	5	5	5	5	5	5	3	5	3	4	5	4	4	3	4	5	3	4	3	5	5	5	5	5	5	5	5	5	5	5	5	5	5	5	4	5	5	5	5	5	1	1	5
4	4	3	3	4	4	4	4	4	4	4	4	4	4	4	3	5	3	3	4	4	5	5	5	5	5	5	5	5	5	5	5	5	5	5	5	5	5	5	5	3	4	5	5	5	4	2	3	4
4	4	4	4	4	4	4	4	4	5	4	4	4	4	4	4	4	4	5	4	4	4	5	4	5	4	4	4	4	4	4	4	4	4	4	4	4	4	4	4	4	4	5	4	4	4	2	2	5
4	5	3	4	5	4	4	3	5	5	4	3	5	5	3	3	5	4	4	3	4	5	4	5	4	5	5	5	5	5	5	5	4	4	4	5	5	4	5	5	5	5	5	5	4	5	2	5	5
5	5	5	5	5	5	5	5	5	5	4	5	3	5	5	5	5	5	5	5	5	5	5	5	4	5	5	5	5	5	5	5	5	5	5	5	1	5	5	5	3	1	2	1	1	1	5	4	1
5	3	4	4	5	5	5	5	5	5	3	5	3	5	4	5	5	5	5	3	5	5	5	5	3	5	5	5	5	5	5	5	5	5	5	4	2	3	3	3	5	2	2	2	3	2	4	4	3
5	3	4	4	5	4	4	5	5	5	5	5	5	5	5	5	5	5	4	4	4	4	4	4	4	4	4	4	4	4	4	4	5	4	4	4	4	4	4	4	4	4	4	4	3	4	4	4	4
5	5	5	5	5	5	5	5	5	5	5	5	2	5	4	5	5	5	5	5	5	5	5	3	3	5	5	5	5	5	5	5	5	5	5	5	5	5	5	5	4	4	5	5	5	5	2	1	5
5	3	3	5	5	5	5	5	5	5	5	5	3	5	3	3	5	4	4	4	4	3	3	3	2	4	4	5	5	5	5	5	5	5	5	5	5	5	5	3	3	5	5	5	5	5	1	2	5
5	3	3	5	5	5	5	5	5	5	5	5	3	5	4	3	5	5	5	4	5	5	3	5	3	5	4	5	5	5	5	4	5	5	5	4	4	4	4	5	4	4	4	3	3	3	2	2	4
5	4	3	5	5	5	4	4	3	5	5	4	2	5	3	3	4	5	5	4	4	5	5	5	5	5	5	5	4	5	5	5	4	4	5	3	4	3	4	4	4	4	4	4	4	4	4	5	5
3	4	4	4	4	4	4	4	3	4	4	3	3	4	3	3	3	4	4	3	3	4	4	4	4	4	3	4	4	3	3	4	4	4	3	4	4	4	3	4	3	2	4	4	4	4	2	1	4
5	5	4	5	5	5	5	5	3	5	4	4	3	5	5	4	5	4	5	3	5	5	5	5	4	5	5	5	5	4	5	5	5	5	5	5	4	5	5	5	5	4	5	5	5	5	1	1	5
4	4	2	4	4	4	4	5	5	3	4	4	2	2	3	2	4	2	2	4	3	4	4	4	4	3	3	3	3	4	4	4	3	3	3	4	4	4	4	4	4	4	5	5	5	5	1	1	5
4	4	4	4	5	5	5	5	4	4	4	4	4	4	4	3	4	4	4	3	4	4	4	4	4	4	4	4	4	4	4	4	4	4	4	5	4	4	4	4	4	4	4	4	4	4	3	2	4
3	3	3	5	3	3	3	3	4	4	3	2	3	2	1	3	2	3	3	3	3	3	2	3	1	3	3	3	3	3	3	3	4	4	4	4	4	4	5	5	5	5	3	5	4	5	1	1	5
5	5	3	4	4	5	5	5	5	5	3	4	4	5	4	4	5	3	3	4	3	5	5	5	3	4	4	4	4	4	4	4	4	4	4	4	4	4	4	4	4	4	4	4	4	4	2	2	4
5	2	3	4	5	5	5	5	5	5	5	5	4	5	5	3	4	4	4	4	5	4	5	5	1	4	4	4	4	4	4	5	2	2	5	4	5	5	5	5	5	5	5	5	5	5	5	5	5
4	3	4	3	5	5	5	4	5	5	4	3	3	3	3	4	5	4	4	3	4	5	4	5	3	5	5	5	5	5	4	5	5	5	5	5	4	5	5	5	4	4	3	4	4	4	1	1	5
5	5	5	5	5	5	5	5	5	5	5	3	2	5	5	5	5	4	4	3	4	5	5	5	4	5	5	5	5	5	5	5	5	5	5	5	5	5	3	4	4	3	4	4	4	3	3	3	4
5	5	5	5	5	5	5	5	5	5	4	4	4	5	4	4	4	4	4	3	5	4	4	4	3	5	5	5	4	5	5	5	5	5	4	5	4	5	5	5	5	5	5	5	5	5	1	1	5
4	3	3	4	5	4	4	5	4	4	5	4	3	4	3	3	4	4	4	4	4	4	2	4	3	4	5	4	5	4	4	4	4	4	4	5	4	4	5	5	4	4	4	5	4	5	1	1	5
4	4	4	4	4	4	4	4	4	4	3	4	3	3	3	4	4	4	4	3	4	4	4	4	3	4	4	4	4	4	4	4	4	4	4	4	4	4	4	4	4	3	4	4	4	4	3	4	4
5	5	4	5	5	5	5	5	4	5	3	5	5	5	4	5	5	5	5	4	5	5	5	5	1	5	5	5	5	5	5	5	5	5	1	5	1	3	3	3	3	2	5	3	3	3	3	3	3
4	2	2	5	5	5	5	5	4	4	4	2	3	2	3	3	4	4	4	2	4	5	5	4	1	3	4	3	3	4	4	4	4	4	4	5	2	4	5	5	3	4	2	3	3	3	4	4	3
5	4	3	4	5	5	5	5	5	5	4	4	4	5	4	4	4	4	4	3	4	4	4	4	4	4	4	4	4	4	4	4	4	4	4	4	4	5	5	5	4	4	4	4	4	4	4	4	4
4	4	4	4	4	4	4	4	4	4	4	3	3	4	3	3	4	4	4	3	4	4	4	4	4	3	3	3	4	4	4	4	4	4	4	5	4	4	4	4	3	4	4	4	4	4	3	3	3
4	4	4	4	4	4	4	4	4	4	4	4	4	4	3	4	4	4	4	3	4	4	3	4	3	4	4	4	4	4	4	4	3	3	4	4	4	4	4	4	4	4	5	4	4	4	2	2	4
5	3	4	5	5	5	5	5	5	5	5	3	4	4	3	3	4	5	5	3	5	5	5	5	4	4	4	4	4	4	3	4	4	4	4	4	3	4	3	3	4	3	3	4	3	4	1	1	3
5	5	5	5	5	5	5	5	5	5	5	5	5	5	5	4	5	4	4	3	5	5	5	4	2	4	5	5	3	5	5	5	4	4	4	5	5	5	4	4	4	4	4	5	4	4	2	2	5
4	4	4	4	4	5	5	5	5	5	5	4	4	4	4	4	4	4	4	4	4	4	4	4	4	4	5	4	4	4	4	4	4	4	5	4	4	4	4	4	3	3	4	4	4	4	4	3	3
5	4	3	5	5	5	4	4	5	5	4	4	3	4	4	4	4	4	4	3	4	4	3	4	3	4	4	4	4	4	4	4	4	4	4	4	4	4	4	4	4	4	5	4	4	4	3	3	4
5	5	4	4	5	5	5	5	3	4	3	4	3	4	3	4	4	4	4	3	3	4	4	3	3	4	4	4	4	4	4	4	4	4	4	4	5	5	5	4	4	4	4	4	4	4	1	1	4
5	1	3	5	5	5	5	5	2	5	5	2	3	5	3	1	5	4	2	5	3	5	1	5	1	5	5	4	5	5	5	5	5	5	5	5	5	5	4	5	5	5	5	2	2	2	3	4	2
5	5	5	5	5	5	5	5	5	5	4	4	4	4	4	4	4	5	4	3	4	4	4	4	3	4	4	4	5	5	4	4	5	5	4	4	3	4	5	4	4	4	4	4	4	4	2	2	4
3	3	2	5	4	4	4	4	4	4	3	2	3	3	3	4	3	3	3	4	3	5	4	5	5	3	3	5	4	4	4	3	4	4	3	5	2	3	3	3	5	3	2	2	2	2	2	1	2
4	4	4	4	4	4	4	4	4	4	4	4	4	4	3	4	4	4	4	4	4	4	4	4	3	4	4	4	4	4	4	4	4	4	4	4	4	4	4	4	3	4	2	4	3	4	3	4	4
4	4	4	4	4	4	4	4	4	4	4	4	4	4	4	4	4	4	4	4	4	4	4	4	4	4	4	4	4	4	4	4	4	4	4	4	4	4	4	4	4	4	4	4	4	4	4	4	4
4	4	4	4	4	3	3	3	3	4	4	4	3	3	3	4	4	4	4	4	4	5	4	4	2	4	4	3	4	4	5	4	3	3	3	5	4	4	4	3	3	4	3	4	4	4	2	1	4
4	3	4	3	4	4	4	3	4	4	4	3	5	4	3	3	4	3	4	4	4	4	4	3	2	3	3	3	3	4	4	4	3	3	4	5	4	4	4	4	3	4	4	5	5	5	2	2	4
5	4	4	5	5	5	5	5	5	5	3	4	2	3	4	5	4	4	3	4	4	5	4	5	4	5	5	5	5	5	5	5	5	5	4	5	5	5	5	5	4	5	5	5	5	5	1	1	5
5	5	5	4	5	3	3	4	4	5	3	4	4	4	4	4	5	5	4	4	3	3	4	4	5	5	3	2	3	5	3	2	2	1	1	5	2	2	3	2	3	2	5	5	5	5	5	5	3
5	4	4	5	4	4	4	4	4	4	4	5	4	4	5	4	4	5	4	3	4	4	5	4	3	5	4	4	4	5	5	5	5	5	5	5	4	4	4	4	4	5	4	5	5	5	4	3	4
5	3	3	4	4	4	4	4	4	4	4	3	3	4	4	4	4	3	3	3	4	4	4	3	3	5	5	4	4	5	5	5	5	5	4	4	4	4	4	4	4	4	4	5	5	5	2	2	4
5	4	4	5	4	4	4	4	3	3	4	5	5	5	3	4	3	4	4	4	4	4	4	4	3	3	3	4	4	4	4	4	4	4	3	4	5	5	5	5	5	5	3	4	4	5	3	3	3
4	3	3	4	5	4	4	4	5	5	3	4	4	4	3	4	4	4	4	4	4	4	4	4	4	4	4	4	4	4	5	4	4	4	4	4	4	5	5	4	3	5	5	5	5	5	2	3	5
4	3	3	5	5	5	3	4	3	4	2	3	4	4	3	3	4	2	3	4	2	4	3	5	5	3	4	3	4	4	4	4	4	3	3	5	5	5	4	5	3	4	5	5	5	5	1	1	5
4	4	4	4	3	4	4	4	4	4	4	4	4	4	3	3	4	4	4	2	3	4	3	3	3	4	4	4	5	4	4	4	3	3	3	4	4	4	4	4	3	4	4	5	5	5	2	2	4
4	4	4	4	4	4	4	4	4	4	2	4	4	4	4	4	4	4	4	4	4	4	4	4	4	4	4	4	4	4	4	4	4	4	3	4	4	4	4	4	4	4	4	5	5	4	2	2	4
5	5	4	5	5	5	5	5	5	5	4	4	4	5	3	3	4	4	4	3	4	5	3	4	3	4	4	4	5	4	4	5	5	5	5	4	3	4	4	3	4	2	4	3	3	3	4	4	3
4	4	5	5	5	4	5	4	4	5	4	3	3	4	3	2	4	3	2	2	2	4	4	4	2	3	4	4	4	4	4	4	5	5	5	5	3	4	3	4	5	2	3	4	4	4	2	2	4
5	5	3	5	5	5	5	5	5	5	3	3	3	4	4	4	5	4	4	3	4	5	5	5	5	3	4	4	4	4	4	4	4	4	4	4	3	4	4	3	3	3	3	3	3	3	2	3	4
5	4	5	5	5	5	5	5	4	4	5	4	5	3	4	4	4	5	5	4	5	5	5	5	3	3	4	4	4	5	5	5	5	5	5	5	5	5	5	4	4	3	5	5	5	5	5	5	5
5	3	4	3	4	4	4	4	5	5	4	5	3	4	3	2	4	4	4	3	4	5	4	4	4	5	5	3	5	4	4	4	4	4	4	5	4	5	5	5	3	5	5	5	4	4	2	1	5
4	2	3	5	5	5	5	5	4	5	4	3	3	3	3	3	4	4	4	3	4	4	4	5	3	3	4	3	4	4	4	4	4	4	4	5	4	4	3	4	4	4	4	4	4	4	2	2	4
4	3	2	5	4	5	5	4	5	5	5	4	3	5	5	4	4	5	5	3	5	5	5	5	3	5	3	4	5	5	4	4	4	4	4	5	5	5	5	3	4	4	3	4	4	4	3	3	4
5	4	5	4	4	5	5	5	5	5	5	5	4	3	3	3	3	3	4	3	5	4	4	5	3	4	4	4	5	4	5	5	4	3	3	5	5	4	5	4	4	4	5	5	5	5	2	2	2
5	3	3	4	5	5	5	5	5	5	4	3	5	4	3	4	4	3	3	4	4	5	5	5	3	4	4	4	3	4	4	4	4	4	4	5	5	5	5	5	3	4	4	5	5	5	1	1	5
4	4	4	4	4	4	4	4	4	4	4	4	4	4	4	4	4	4	4	4	4	4	4	4	4	4	4	4	4	4	4	4	4	4	4	4	3	4	4	4	4	4	4	4	4	4	4	4	4
5	4	5	3	5	5	5	5	5	5	5	5	3	5	4	3	4	4	4	3	4	4	3	4	4	5	5	4	4	4	5	4	4	4	4	5	4	4	5	5	4	5	3	5	3	4	4	5	5
4	3	4	4	5	4	5	5	3	4	5	3	3	4	3	4	4	4	4	4	4	4	4	4	3	3	4	4	4	4	4	5	4	4	4	5	5	5	5	5	5	5	5	5	5	5	3	3	4
3	4	4	4	5	4	4	4	4	4	4	4	3	4	3	3	4	4	3	3	4	4	3	4	2	3	4	4	3	4	4	4	4	4	4	4	3	4	1	1	4	2	4	4	3	4	2	1	4
4	5	3	5	5	5	5	5	4	5	5	3	3	4	3	3	4	4	4	4	4	5	5	4	3	4	5	4	4	5	5	5	5	4	5	4	3	4	4	4	3	3	3	4	4	4	2	2	4
5	3	4	4	4	5	4	4	3	4	5	5	3	5	3	4	4	4	4	3	4	3	3	4	3	4	4	4	4	5	5	5	5	5	5	4	3	5	3	2	4	3	4	4	4	4	4	3	5
5	3	3	5	5	5	4	4	4	4	3	3	3	4	3	3	4	4	3	4	4	4	4	4	3	3	4	3	4	4	4	4	4	4	4	4	4	4	3	3	3	3	4	3	3	3	3	2	3
4	3	4	4	5	4	5	4	4	3	5	5	3	5	3	4	4	4	4	2	5	5	3	3	2	2	3	4	4	4	4	3	2	2	4	5	5	4	5	5	2	4	5	5	5	5	2	1	4
4	3	3	4	4	4	4	4	3	3	3	4	4	3	3	3	4	3	3	2	3	4	2	2	3	3	3	3	3	4	3	4	3	3	3	4	4	4	4	3	3	4	4	4	4	4	3	3	4
5	3	5	4	5	4	5	4	4	5	4	4	3	5	3	3	5	5	4	4	4	5	4	4	5	4	4	4	4	5	4	4	4	4	4	5	3	4	4	4	4	3	5	3	4	3	2	2	4
5	4	5	3	5	5	5	5	5	4	3	3	4	4	3	3	5	5	4	5	5	5	4	5	3	5	5	5	5	5	5	5	5	5	5	4	4	5	4	4	4	5	3	4	4	4	2	2	3
5	4	4	5	5	5	5	5	5	5	5	4	4	4	4	5	5	3	3	5	3	5	4	4	4	5	5	5	5	5	5	5	5	5	5	5	5	5	5	5	3	5	5	5	5	5	3	3	5
5	4	4	5	5	5	5	5	5	5	5	4	3	3	2	4	4	5	4	4	5	5	5	4	5	4	5	5	5	5	5	5	5	5	5	5	4	5	4	5	5	3	3	2	2	2	4	5	3
4	4	4	5	4	4	4	4	4	4	4	3	2	4	3	3	4	4	4	3	4	4	4	4	3	4	4	4	4	4	4	4	3	3	4	4	4	4	4	4	4	4	4	4	4	4	2	2	4
5	3	3	4	4	4	4	4	4	5	3	4	5	3	4	4	4	3	3	4	4	3	3	3	4	4	5	5	5	4	4	5	4	3	4	4	4	5	5	4	4	5	4	5	5	5	2	2	4
4	4	4	4	5	5	5	5	4	4	4	4	5	3	3	4	4	4	4	4	4	4	4	3	3	4	4	4	4	4	4	4	3	3	4	4	5	4	5	3	3	5	5	5	5	5	2	3	5
4	4	4	4	5	4	4	4	4	4	4	4	4	4	4	4	4	4	4	4	4	4	4	4	3	3	4	4	4	4	4	4	4	4	4	4	4	4	4	4	4	4	4	4	4	4	2	2	4
4	4	4	4	4	4	4	4	4	4	4	4	4	4	4	4	4	4	4	4	4	4	3	3	3	4	3	3	3	4	4	4	4	4	4	5	5	5	5	5	3	5	3	4	4	4	3	3	4
4	4	4	4	4	4	4	4	4	4	4	3	3	4	3	3	4	4	4	4	3	4	4	4	4	4	4	3	4	4	4	4	4	4	4	4	4	4	4	4	3	3	4	4	4	4	2	3	4
5	5	5	5	5	5	5	5	5	5	3	4	3	5	3	3	4	3	3	4	4	5	5	4	3	5	5	5	5	5	4	4	5	5	4	5	5	5	5	5	4	5	3	5	5	5	3	3	5
5	4	4	5	5	5	5	5	5	5	4	5	4	5	4	5	5	5	5	3	5	5	4	3	3	5	5	5	5	5	5	5	5	5	5	5	5	5	5	5	4	5	5	5	5	5	1	1	5
5	3	3	5	5	5	5	5	5	5	5	5	5	5	5	5	5	4	4	4	5	5	5	3	3	5	5	5	5	5	5	5	5	5	5	5	5	5	5	5	3	4	4	5	5	5	2	2	5
4	4	4	5	5	5	5	5	5	5	4	5	3	5	3	4	5	3	3	4	3	5	5	5	3	4	4	4	4	4	5	5	5	5	5	5	5	5	4	5	5	5	5	5	4	4	2	2	5
5	5	5	5	5	5	5	5	5	5	2	4	5	5	3	3	5	2	2	4	4	5	5	5	5	5	5	5	5	5	5	5	5	5	5	5	5	5	5	2	5	5	3	5	5	5	2	2	5
4	4	3	4	4	3	4	3	5	5	4	3	3	4	3	4	4	3	3	3	3	1	1	3	1	3	3	2	2	3	3	3	4	4	3	5	4	5	3	4	4	3	5	5	5	5	1	1	5
4	4	3	4	4	4	4	4	4	4	4	4	4	4	4	4	4	4	4	3	4	3	3	4	3	4	4	4	4	4	4	4	4	4	4	4	3	4	4	4	4	3	4	3	3	3	3	2	3
5	5	3	5	4	5	5	5	5	5	4	5	2	4	3	4	4	3	4	2	4	5	3	4	1	5	5	5	5	5	5	5	5	5	5	5	4	4	5	5	5	5	5	5	5	5	1	1	5
5	4	5	5	5	5	5	5	5	5	4	5	3	5	3	3	5	4	5	4	5	5	5	5	5	5	5	5	5	5	5	5	5	5	5	5	5	5	5	5	5	3	4	4	5	5	4	5	5
4	3	4	4	4	5	4	4	4	5	4	2	1	2	5	4	4	4	3	4	3	4	4	3	2	3	3	3	3	4	4	4	3	4	3	5	4	5	5	4	3	5	4	5	5	5	2	3	5
5	3	3	4	4	5	5	3	5	5	3	3	3	3	3	3	4	3	3	2	4	5	3	4	4	4	4	5	4	5	5	5	4	3	3	5	5	5	4	4	3	4	4	5	5	5	2	3	4
4	3	4	4	4	4	4	4	4	4	3	3	3	3	3	3	3	4	4	3	4	4	4	4	4	3	4	4	4	4	3	4	4	4	4	4	4	4	4	4	4	4	3	4	4	4	2	2	4
5	5	4	5	5	5	5	5	4	5	4	4	5	5	5	5	5	5	4	2	5	5	4	4	4	5	5	4	5	5	4	4	4	4	5	4	5	5	5	5	4	4	4	4	4	4	2	2	5
5	4	3	4	5	5	5	5	4	4	4	4	3	4	3	3	4	4	5	4	4	4	5	5	5	5	5	5	5	5	5	5	5	5	5	5	5	5	5	5	4	4	5	4	4	4	2	2	4
5	3	3	4	4	5	5	4	5	5	5	5	5	5	5	5	5	5	4	5	5	5	4	3	3	4	4	4	4	5	5	5	5	5	5	5	4	4	5	5	5	5	3	5	5	5	5	5	5
3	4	4	4	5	5	5	4	5	5	5	4	5	4	3	4	4	5	4	4	4	5	4	3	4	4	5	4	3	5	5	5	5	5	3	5	3	3	3	4	3	3	4	4	3	4	3	4	3
5	5	5	5	5	5	5	5	5	5	5	5	3	5	5	5	5	4	5	5	5	5	4	5	4	5	5	5	5	5	5	5	5	5	5	3	5	5	5	5	5	5	5	5	5	5	3	4	5
5	3	3	5	4	4	4	5	5	5	4	3	5	5	4	3	4	5	5	4	4	5	5	4	4	5	5	5	5	5	4	5	4	4	4	4	5	4	5	5	4	5	5	5	5	5	1	1	5
3	2	2	4	4	3	3	3	3	3	4	3	2	3	3	3	3	3	3	3	3	3	4	4	3	3	3	3	3	3	3	3	3	3	3	3	3	3	3	3	3	3	3	3	3	3	3	3	3
4	3	3	4	4	4	4	4	4	4	4	4	4	4	4	4	4	4	4	4	4	4	4	4	4	4	4	4	4	4	4	4	4	4	4	5	3	3	4	5	4	3	4	4	4	4	4	4	4
5	4	4	5	4	4	4	4	4	4	4	4	4	4	4	4	4	4	4	4	4	4	5	4	4	4	4	4	4	4	4	4	4	4	4	5	5	5	4	5	5	5	5	5	5	5	1	1	5
5	5	5	5	4	5	5	5	5	4	3	4	5	3	3	2	4	4	4	5	4	5	5	5	5	5	5	5	5	5	5	5	4	4	4	5	5	5	5	5	4	5	4	5	3	5	1	1	5
4	4	4	4	4	3	4	3	4	4	4	3	4	4	3	4	3	4	4	3	4	4	3	4	3	4	4	4	3	4	4	4	3	3	4	4	2	2	3	3	4	3	5	5	5	5	2	2	5
5	5	4	5	5	5	5	5	5	4	5	5	5	5	4	5	5	4	4	4	3	5	5	5	4	4	3	5	5	5	5	5	5	5	5	5	5	5	5	5	4	4	3	5	4	3	1	1	5
5	3	3	5	5	5	5	5	5	5	5	5	5	5	5	5	5	5	5	5	5	5	4	5	4	5	5	5	5	5	5	5	5	5	5	5	3	3	5	5	3	3	5	5	3	3	3	3	4
5	4	4	5	4	5	5	4	4	4	4	3	3	4	3	3	5	3	3	4	4	4	3	3	2	4	3	4	4	5	5	5	5	5	4	4	4	4	4	3	4	3	5	5	5	5	1	1	4
4	5	3	5	5	5	5	5	5	5	4	5	2	3	3	3	4	3	4	4	3	5	3	5	3	5	5	5	5	5	5	5	5	5	3	3	4	4	4	2	4	3	5	4	3	4	3	3	2
5	4	3	5	5	5	5	5	4	5	5	4	3	4	3	4	4	4	4	3	3	5	4	4	4	5	4	4	4	5	5	5	5	5	5	4	4	5	3	2	4	3	4	3	3	3	3	2	2
4	4	4	4	4	4	4	4	4	4	4	4	4	4	4	4	4	4	4	4	4	4	4	4	4	4	4	4	4	4	4	4	4	4	4	5	5	5	5	5	5	5	5	5	5	5	1	1	5
4	4	4	4	5	5	5	5	4	4	4	4	4	5	4	4	4	4	4	4	4	4	4	5	4	4	4	4	5	4	4	4	4	4	4	5	4	4	4	4	4	4	4	4	4	4	4	5	4
5	5	3	5	5	5	5	5	5	5	5	5	3	5	5	3	5	5	5	4	5	5	5	5	2	5	5	5	5	5	5	5	5	5	5	5	4	2	5	5	5	5	5	5	5	5	1	1	5
4	4	4	4	4	4	4	4	4	4	4	4	4	4	4	4	4	4	4	4	4	4	4	4	4	3	4	4	4	4	4	4	4	4	4	4	4	4	4	4	4	4	4	4	3	4	4	4	4
5	5	5	5	5	5	5	5	5	5	4	5	2	5	3	5	5	5	5	5	5	5	5	5	2	5	5	5	5	5	5	5	5	5	5	5	5	5	5	5	5	5	3	5	5	5	5	5	5
5	4	4	4	5	5	5	5	4	4	3	4	4	4	4	4	4	4	3	3	4	5	5	5	4	5	5	5	5	5	5	5	5	5	5	5	5	5	4	5	3	5	4	5	4	5	3	3	4
4	4	4	4	4	4	4	4	4	4	4	4	4	4	4	4	4	4	4	3	4	4	4	4	4	4	4	4	4	4	4	4	4	4	4	4	3	4	5	5	4	4	4	5	5	5	2	2	5
4	4	4	4	4	4	4	4	5	5	5	5	5	5	5	5	5	5	5	5	5	5	4	5	3	3	3	5	3	5	5	5	5	5	3	3	3	3	3	3	3	3	3	5	3	3	3	3	4
5	5	5	5	5	5	5	5	5	5	5	5	5	5	5	5	5	5	5	5	5	5	5	5	5	5	5	5	5	5	5	5	5	5	5	5	5	5	5	5	5	5	5	5	5	5	2	2	5
5	4	4	5	5	5	5	5	5	5	5	4	5	5	4	4	5	4	5	4	5	4	5	4	3	4	5	5	5	5	5	5	4	4	3	5	3	3	3	3	2	2	4	3	2	3	5	5	2
5	4	4	4	4	4	4	4	5	5	5	5	4	5	4	4	4	5	5	4	4	3	4	3	3	4	4	4	4	4	4	4	4	4	4	5	5	5	5	5	4	4	5	5	5	5	1	1	5
5	5	5	5	5	5	5	5	5	5	5	5	5	5	5	5	5	5	5	5	5	3	4	3	1	5	5	5	5	5	5	5	5	5	3	5	3	2	5	5	5	5	5	5	5	5	1	1	5
5	3	4	4	4	4	4	5	4	5	3	2	3	5	4	5	5	3	4	5	5	5	3	5	5	4	3	5	5	5	5	5	5	5	5	5	3	5	4	5	4	2	2	4	4	4	2	2	4
5	5	5	5	5	5	4	4	5	5	5	5	4	4	3	3	5	5	5	5	5	5	5	5	5	3	3	3	3	5	4	4	3	3	4	4	3	4	3	4	4	3	3	3	3	3	4	4	4
4	5	5	5	5	5	5	5	5	5	3	4	4	4	3	4	4	4	4	4	4	4	4	4	1	3	3	3	3	4	4	4	4	4	4	5	5	5	5	5	5	5	5	5	5	5	2	2	2
4	5	5	5	4	5	5	5	5	5	5	4	3	4	4	4	5	4	4	5	5	5	5	4	3	4	4	5	5	5	4	5	4	4	4	5	4	5	5	5	5	5	4	5	5	5	2	2	5
5	5	5	4	5	5	5	5	5	4	4	4	5	5	4	4	4	4	4	4	4	5	5	5	3	4	4	4	4	5	5	5	4	4	4	5	4	4	5	5	5	5	5	5	4	3	3	3	4
4	4	4	5	4	4	4	4	5	5	4	4	4	4	4	3	4	4	4	2	4	5	5	4	3	4	4	4	4	4	4	4	5	5	4	5	5	5	5	5	4	5	4	5	5	5	1	1	5
4	3	3	4	4	4	4	4	4	4	4	3	3	4	3	4	4	4	3	3	3	4	3	4	3	4	4	4	4	3	3	4	4	3	3	4	4	4	4	4	3	3	5	5	5	5	3	2	5
4	4	4	4	4	4	4	4	4	5	5	5	3	5	3	4	5	5	5	5	5	5	5	5	4	5	4	4	4	5	4	4	5	5	5	4	4	4	4	4	4	3	5	4	4	4	1	1	4
5	5	4	5	5	5	5	5	5	5	5	5	4	5	4	4	5	5	5	3	5	5	5	5	3	5	5	5	5	5	5	5	5	5	5	5	4	4	5	3	4	5	5	5	5	4	2	2	5
5	5	5	5	5	4	4	3	4	3	4	3	5	5	4	5	4	3	4	4	4	4	4	4	4	3	3	2	3	3	4	2	4	4	3	4	4	5	5	4	4	4	4	4	4	4	1	1	1
5	5	5	5	5	5	5	5	5	5	5	5	3	5	5	5	5	4	5	5	5	5	5	5	5	5	5	5	5	5	5	5	5	5	5	5	5	5	5	5	5	5	5	5	5	5	5	5	5
4	5	4	4	4	4	4	4	5	4	3	3	3	3	3	2	3	3	3	3	3	4	3	3	2	4	4	4	4	4	4	4	4	4	4	5	3	4	4	5	4	3	4	3	3	3	4	4	4
5	3	4	5	5	3	4	4	4	4	4	4	2	3	4	3	5	2	3	3	3	3	4	2	2	4	3	3	3	3	2	2	3	4	4	3	3	4	3	4	3	3	3	2	3	4	4	4	4
5	5	5	5	5	5	5	5	5	5	5	5	5	5	5	5	5	5	5	5	5	5	5	5	5	5	5	5	5	5	5	5	5	5	5	5	5	5	5	5	5	5	4	5	5	5	5	5	5
4	5	4	5	4	4	5	5	4	5	5	4	5	4	5	5	4	4	5	5	4	4	5	4	5	4	4	4	5	4	5	4	5	4	5	5	4	4	4	4	4	4	4	4	5	4	4	3	5
5	5	5	5	5	5	5	5	5	5	4	5	4	4	4	3	4	4	5	4	4	4	3	5	3	5	5	5	5	5	5	5	4	4	5	4	4	4	5	4	4	4	5	4	4	4	3	3	4
5	3	3	5	5	5	5	5	5	5	3	5	5	5	5	5	5	4	4	3	4	5	5	4	3	5	5	5	5	5	5	5	5	5	5	5	5	5	4	4	3	4	4	4	4	5	5	5	4
3	2	3	4	3	4	3	3	3	3	3	2	3	3	3	3	4	1	1	1	1	4	4	4	4	3	3	5	3	3	3	2	4	4	1	5	5	5	5	5	5	5	5	5	5	5	5	5	5
5	3	5	5	5	5	5	5	5	5	4	4	3	5	3	4	5	4	4	3	4	5	5	5	3	5	5	5	5	5	5	5	5	5	5	5	5	5	5	5	5	3	5	5	5	5	1	1	5
5	3	4	3	4	4	4	4	4	5	3	3	5	4	3	3	4	3	3	3	4	4	3	4	2	3	3	4	3	5	5	5	5	5	5	5	1	5	1	1	4	1	5	5	3	1	1	1	5
5	4	3	5	5	5	5	5	4	5	5	4	5	5	4	4	4	4	4	4	3	5	5	5	3	4	4	4	4	4	4	4	4	4	5	4	5	5	5	5	5	4	5	5	5	5	1	1	5
5	5	4	4	5	4	5	5	5	5	5	5	4	5	4	5	5	4	4	5	5	5	5	4	3	3	3	4	4	5	5	5	5	5	5	4	5	4	5	5	4	4	5	4	4	4	2	2	5
5	3	4	4	5	5	5	5	4	4	4	4	3	3	3	3	4	4	4	4	4	4	3	3	3	4	4	4	4	4	4	4	4	4	4	4	3	4	5	4	4	4	5	5	4	4	2	2	4
4	4	4	4	5	4	4	4	3	4	4	2	4	4	3	4	4	4	4	3	4	5	5	5	4	5	5	5	5	4	4	4	4	4	4	4	4	4	4	4	4	4	5	4	4	4	1	1	4
5	5	5	5	5	5	5	5	5	4	4	4	5	5	3	5	5	5	5	5	5	5	5	5	5	5	5	5	5	5	5	5	5	5	5	5	4	4	4	3	4	2	5	4	3	4	3	3	5
5	4	4	5	5	5	5	5	5	5	5	5	5	5	5	5	5	5	4	4	4	5	4	4	4	4	5	5	5	5	5	5	5	5	5	5	5	5	5	5	5	5	5	5	5	5	3	3	3
5	2	3	3	5	5	5	5	5	4	5	3	5	4	3	3	3	3	3	3	3	4	4	3	2	2	3	3	3	4	4	4	4	4	4	5	5	5	3	2	3	3	4	4	4	4	3	3	4
5	4	3	5	5	5	5	5	5	4	5	4	3	5	3	3	4	4	4	3	4	4	3	4	2	5	5	5	5	4	5	4	4	4	4	5	5	5	5	5	4	5	5	5	5	5	1	1	5
4	4	4	4	4	4	4	4	4	4	4	3	5	5	5	4	4	4	4	3	4	4	3	4	4	4	4	4	4	4	4	4	4	4	4	5	4	4	5	5	5	4	4	5	4	5	1	1	4
4	4	3	4	4	4	4	4	4	2	2	3	3	4	3	4	4	4	3	3	4	5	5	4	3	5	5	4	4	4	4	4	4	4	4	5	5	4	3	3	4	2	4	3	3	4	4	4	4
5	5	5	5	5	5	5	5	5	5	5	5	5	4	4	4	5	4	4	4	4	5	5	5	4	5	5	5	5	5	5	5	5	5	5	5	5	5	5	5	4	4	5	5	5	5	3	3	5
5	5	4	5	5	5	5	5	5	5	3	3	4	4	4	4	5	5	5	5	5	5	3	4	2	4	5	5	5	5	5	5	5	5	5	5	5	5	5	5	4	5	5	5	5	5	3	3	4
4	3	3	5	4	4	4	4	4	4	3	4	3	3	3	3	4	3	3	3	3	4	4	4	4	4	4	4	4	4	4	4	4	4	4	4	4	4	4	4	4	4	4	4	4	4	3	3	4
5	5	5	5	5	5	5	5	5	5	4	4	3	5	5	5	5	5	4	4	5	5	5	5	5	5	5	5	5	5	5	5	5	5	5	5	5	4	4	5	3	4	5	5	5	5	1	1	5
4	3	3	4	5	5	5	3	5	5	4	4	3	5	3	3	4	4	4	3	4	5	3	5	3	4	4	4	4	5	4	4	4	3	4	5	5	5	5	5	4	5	5	5	5	5	1	1	5
4	4	4	5	5	5	5	5	5	5	4	4	3	5	4	3	4	5	5	4	4	5	4	5	4	5	5	5	5	5	5	5	5	5	5	4	4	5	5	5	4	4	5	4	4	4	5	5	5
3	4	3	4	5	4	4	4	5	5	5	2	1	4	3	3	4	4	5	3	4	5	5	5	3	3	3	5	5	4	4	4	4	4	3	5	4	4	4	4	3	4	4	4	3	3	3	2	4
4	4	5	5	5	4	4	4	5	4	4	4	3	4	4	4	4	4	4	3	4	5	5	4	3	4	4	4	4	4	4	5	5	5	5	4	4	4	4	3	4	4	5	4	4	4	3	3	5
4	4	4	4	4	4	4	4	4	4	4	4	4	4	3	4	4	4	4	3	4	4	4	4	3	4	4	4	4	4	4	4	4	4	4	5	5	5	3	3	3	3	4	3	3	3	4	3	3
4	3	4	5	5	5	4	4	4	4	4	5	5	4	4	4	4	4	4	3	4	4	4	3	3	4	4	4	4	4	4	4	4	4	4	5	4	3	3	3	3	3	4	4	4	4	2	2	5
4	4	4	5	5	5	5	5	4	5	3	3	5	4	3	3	4	3	4	3	4	4	4	4	3	5	5	4	5	4	4	4	4	4	4	4	4	4	5	3	3	4	5	5	5	5	2	2	5
4	4	4	4	4	4	4	4	4	4	4	4	4	4	4	4	4	4	4	4	4	4	4	4	4	4	4	4	4	4	4	4	4	4	4	4	4	4	4	4	4	4	4	4	4	4	1	1	1
5	5	4	5	5	5	5	5	5	5	3	4	5	5	5	5	5	5	5	5	5	5	5	5	3	4	5	5	5	5	5	5	5	5	5	4	3	3	3	4	4	3	5	5	4	5	4	4	4
4	3	3	5	5	5	5	3	3	3	5	5	3	3	3	2	4	3	3	3	4	5	4	3	3	5	3	3	5	4	4	4	4	4	4	5	5	5	3	3	5	3	4	5	3	5	5	5	5
5	3	5	5	5	5	5	5	4	5	4	3	3	5	4	4	5	4	4	4	3	4	5	3	3	4	5	5	5	5	5	5	5	5	5	5	5	4	5	5	4	5	5	5	5	5	5	5	5
4	3	4	4	5	4	5	4	3	4	5	3	4	4	3	3	4	4	5	3	4	5	4	5	3	4	4	4	4	4	4	4	3	3	3	4	4	4	5	5	3	4	4	5	4	4	2	1	4
4	4	4	4	4	4	4	4	3	4	3	4	2	4	3	3	4	4	4	3	4	4	3	4	4	3	3	3	3	4	4	4	4	4	4	5	4	4	4	3	4	3	4	4	4	4	2	2	4
5	5	4	5	5	5	5	5	5	5	5	3	5	5	5	4	5	4	3	4	4	5	5	5	2	5	5	5	5	5	5	5	5	5	5	5	2	4	4	3	4	3	3	3	3	3	3	3	3
5	5	5	5	5	5	4	4	4	4	3	3	3	3	3	2	4	3	3	4	2	4	3	2	1	4	5	4	4	4	4	4	4	4	3	5	4	5	4	3	3	4	3	4	4	4	3	3	5
5	4	3	5	5	5	5	5	5	4	5	5	5	5	4	3	5	4	4	3	5	5	5	5	3	5	5	5	5	5	5	5	5	5	5	4	4	5	5	5	4	4	5	5	5	4	3	2	3
4	4	3	4	4	4	4	5	5	5	4	2	3	4	4	4	4	3	3	3	4	4	3	4	3	3	4	4	3	4	4	4	4	4	4	5	4	5	4	5	3	4	5	3	4	3	3	3	3
4	4	4	4	5	5	4	4	4	4	3	3	3	4	3	4	4	4	4	3	4	4	3	4	3	4	5	5	5	4	4	4	4	4	4	4	4	4	4	4	4	3	4	4	4	4	3	3	4
4	3	3	3	4	4	4	4	4	4	4	3	3	4	3	4	4	4	4	4	4	5	5	5	3	4	5	4	5	4	4	4	5	5	4	4	3	4	4	4	4	3	4	4	3	3	3	3	4
5	4	4	5	4	4	5	5	4	5	3	4	4	4	4	4	5	5	5	3	5	5	5	4	2	5	5	5	5	5	5	5	5	5	5	4	5	4	4	4	4	4	5	5	5	5	1	2	4
5	5	5	5	5	5	5	5	5	5	5	5	5	5	5	5	5	5	5	4	5	5	5	4	5	5	5	5	5	5	5	5	5	5	5	5	5	5	5	5	5	4	5	5	5	5	1	1	5
5	4	4	4	4	4	5	5	5	5	5	5	5	5	5	5	5	5	5	5	5	5	5	5	5	4	4	4	4	4	5	5	5	5	5	5	4	3	3	4	4	4	4	4	4	5	3	3	5
4	5	4	5	4	4	4	4	4	5	4	5	3	4	5	1	4	4	5	4	4	4	4	5	4	4	5	4	5	5	5	4	4	4	5	3	3	3	3	3	3	3	3	3	3	3	3	3	3
5	4	3	4	4	5	5	5	5	5	4	5	4	4	3	4	4	4	4	4	4	4	4	4	3	5	5	5	5	5	5	5	5	5	5	5	3	3	4	3	4	3	5	5	5	5	3	4	4
3	4	3	4	4	4	4	4	4	3	2	3	3	3	3	3	3	4	4	3	4	4	4	4	3	4	4	4	4	4	4	4	5	5	4	3	4	4	4	3	3	3	4	3	2	2	3	1	2
5	4	3	5	5	5	5	5	5	5	5	4	4	5	3	4	4	5	4	3	2	4	2	4	1	4	5	5	5	5	5	5	4	4	4	5	5	5	2	2	5	2	2	4	2	3	2	2	4
3	3	3	3	5	4	4	4	4	4	4	3	3	4	3	3	4	3	4	3	3	5	5	4	3	4	4	3	4	4	4	4	4	4	4	4	4	4	4	3	4	4	5	4	4	4	2	1	4
4	3	3	5	5	4	4	4	4	4	3	4	5	4	3	3	4	3	3	4	3	4	4	4	3	4	4	4	4	4	4	4	5	5	5	4	2	4	3	3	4	4	4	4	3	4	2	2	4
4	3	3	4	4	4	4	4	4	4	4	4	3	4	3	3	4	4	4	3	4	4	4	4	3	4	4	4	4	4	4	4	4	3	4	5	4	4	5	5	5	4	5	5	4	4	2	2	4
5	4	4	4	5	4	5	4	5	5	4	3	4	4	4	4	4	3	3	4	3	4	3	4	4	3	3	3	4	4	4	4	4	4	3	5	5	4	5	4	3	4	4	4	3	4	3	2	4
4	4	4	5	4	4	4	4	4	4	4	4	4	4	3	3	4	3	3	3	3	4	4	4	4	4	4	4	3	4	4	4	3	3	4	4	4	4	5	4	3	3	4	4	4	4	5	5	4
4	4	4	4	4	4	4	4	4	4	4	4	4	4	4	4	4	4	4	4	4	4	4	4	4	4	4	4	4	4	4	4	4	4	4	4	4	4	4	4	4	4	4	4	4	4	4	4	4
5	3	3	4	5	5	5	4	4	4	3	4	4	3	3	4	4	3	3	3	4	5	4	4	3	4	5	4	5	5	4	4	5	5	4	5	4	4	4	4	2	4	4	4	4	4	3	2	4
5	3	3	4	5	5	5	5	5	5	4	4	4	4	4	3	4	3	4	3	4	3	3	4	4	5	5	4	5	5	4	5	4	4	4	5	5	4	4	4	3	4	4	4	4	4	2	2	4
4	4	4	4	4	4	4	4	4	4	3	4	4	4	4	3	4	4	4	4	4	4	4	4	4	4	4	4	4	4	4	4	4	4	4	5	3	4	3	3	4	3	5	5	5	5	2	2	4
5	5	4	4	5	5	5	5	5	4	4	5	5	4	4	4	4	5	5	4	4	5	5	5	5	5	5	5	5	5	5	5	5	5	5	4	4	4	4	4	4	4	5	5	5	5	3	3	3
4	4	4	4	4	4	4	4	4	4	4	4	3	4	3	3	4	3	4	4	4	4	4	4	3	4	4	4	4	4	4	4	4	4	4	4	4	4	4	3	4	4	3	3	3	3	4	3	2
5	4	4	5	5	5	5	5	5	5	5	4	4	5	4	5	5	5	5	3	5	5	4	5	3	5	5	5	5	5	5	5	5	5	5	5	4	5	4	5	5	3	5	4	4	5	3	3	4
4	4	4	4	4	4	4	4	4	4	4	3	3	4	3	4	4	4	4	3	4	4	4	4	3	4	4	4	4	4	4	4	4	4	4	4	4	4	4	3	4	4	3	4	4	4	2	2	4
4	4	3	4	5	5	5	4	5	5	5	4	4	3	3	2	3	4	4	3	4	4	4	4	4	4	4	4	4	4	4	4	4	4	4	5	5	4	4	5	4	5	4	4	4	4	2	3	4
4	3	3	4	5	5	5	5	4	4	4	4	3	4	3	4	4	4	4	4	4	4	3	3	3	4	4	4	4	4	4	4	4	4	4	4	5	5	4	4	4	4	4	4	4	4	3	3	4
4	3	4	4	4	4	3	3	3	3	2	2	3	3	3	3	3	3	3	4	3	4	4	4	3	4	4	4	4	4	3	3	3	3	3	4	4	4	4	4	4	4	4	4	4	4	2	2	4
5	1	5	5	5	5	5	5	5	5	1	5	3	5	3	2	5	1	5	5	5	5	5	5	5	5	5	5	5	5	5	5	5	5	5	5	5	5	5	1	5	1	1	1	1	3	5	5	5
5	4	4	5	5	5	5	4	5	4	3	4	3	4	3	3	4	4	4	3	4	4	4	4	3	4	5	4	5	5	5	5	5	4	4	4	4	4	4	4	4	3	4	4	4	4	2	2	4
4	4	4	4	4	4	4	4	4	4	4	4	4	4	4	4	4	4	4	4	4	4	4	4	4	4	4	4	4	4	4	4	4	4	4	4	4	4	4	4	4	4	4	4	4	4	4	4	4
5	4	5	4	5	5	5	5	4	4	5	4	4	3	4	3	4	4	4	3	4	5	3	4	4	5	4	4	5	5	5	5	3	3	4	5	4	4	4	4	4	3	4	5	3	4	4	3	4
5	3	3	5	5	5	5	5	5	5	5	5	4	5	4	4	5	5	5	4	5	5	5	5	2	5	5	5	5	5	5	5	5	5	5	5	4	5	5	5	4	5	5	5	5	5	1	3	5
5	3	3	4	4	4	5	4	4	4	4	3	4	4	4	4	4	4	3	3	3	4	4	4	3	4	4	4	4	4	4	4	4	4	4	4	4	4	4	4	4	4	5	5	4	4	2	2	4
5	4	4	5	5	5	5	5	4	4	4	5	4	5	4	4	5	4	4	4	4	5	4	3	3	5	5	5	5	5	5	5	5	5	5	5	5	5	5	5	4	5	4	5	5	5	2	2	5
5	4	3	5	5	5	5	5	5	5	3	2	3	4	3	3	4	3	3	4	3	4	3	3	3	4	4	4	4	5	5	4	5	5	5	4	4	4	4	3	3	4	4	4	4	4	3	3	3
4	3	2	4	5	5	5	5	4	4	4	4	1	4	3	3	4	4	4	3	3	4	3	3	2	4	4	4	4	4	3	4	4	4	4	5	5	5	5	5	4	5	5	5	5	5	1	1	5
5	4	4	5	5	5	5	5	5	5	5	5	4	3	3	3	5	5	5	3	5	5	5	4	3	5	5	5	5	5	5	5	5	5	5	5	5	5	5	5	4	5	5	5	5	5	1	1	5
5	4	4	5	5	5	5	5	5	5	5	3	5	4	4	4	4	4	4	4	4	5	4	4	3	4	5	4	4	5	5	5	5	5	5	5	3	4	4	3	3	3	5	5	3	5	5	5	5
4	3	3	4	4	4	4	4	5	5	3	4	4	5	4	4	4	3	3	2	3	5	3	4	3	4	1	4	4	4	4	4	4	4	4	4	2	3	5	3	5	3	5	5	5	5	3	3	4
4	4	3	4	4	4	4	4	4	4	4	4	3	4	4	3	4	4	3	3	4	4	4	3	3	4	4	3	4	4	3	4	4	4	4	5	5	5	4	3	3	4	4	5	5	5	1	2	4
4	3	3	4	4	4	4	4	4	4	3	4	3	4	3	3	4	4	4	4	4	4	4	4	3	4	4	4	4	4	4	4	5	5	5	5	4	5	5	5	3	4	4	4	4	4	4	4	4
3	4	3	4	5	5	4	4	4	3	5	2	2	2	3	4	4	4	4	4	3	4	4	3	4	4	4	3	3	4	4	4	4	4	4	5	4	5	5	4	4	4	5	5	5	5	1	1	5
5	4	3	5	5	5	5	5	5	5	4	3	3	4	3	3	4	3	4	3	4	4	4	4	3	4	4	4	4	5	4	4	4	4	5	4	3	3	3	4	4	3	3	3	3	3	3	3	3
4	4	4	4	5	4	5	5	5	5	4	4	5	5	4	4	4	5	4	5	5	4	5	5	4	5	5	4	5	5	5	5	4	4	5	4	4	4	5	4	4	4	5	5	5	5	1	1	5
4	4	4	4	4	4	4	4	4	4	4	4	4	4	4	4	4	4	4	4	4	4	4	4	4	4	4	4	4	4	4	4	4	4	4	5	4	4	4	4	3	4	2	4	4	4	2	2	4
5	5	4	5	5	5	5	5	5	5	5	4	3	5	3	4	5	5	5	2	5	5	4	4	4	5	5	5	5	5	5	5	5	5	5	5	5	5	5	5	5	5	5	5	5	5	1	1	5
4	3	4	5	5	4	4	4	4	4	4	2	4	3	3	3	4	4	4	3	4	4	4	4	4	4	4	4	4	4	4	4	4	4	4	5	5	5	5	5	4	3	5	5	4	5	1	1	4
4	3	3	3	4	5	5	5	5	5	5	2	3	4	3	4	5	3	3	4	3	5	5	5	5	4	4	4	5	4	4	4	3	3	4	5	5	5	5	5	4	4	5	5	5	5	1	1	1
5	5	5	5	5	5	5	5	5	5	5	5	3	3	4	5	5	4	4	3	5	5	5	5	5	5	5	5	5	5	5	5	5	5	5	5	5	5	5	4	4	4	3	3	3	3	3	3	3
4	4	4	5	5	4	4	4	3	3	3	4	4	4	4	4	4	4	4	4	4	5	5	5	3	4	4	4	4	4	4	4	4	4	4	5	5	5	5	5	5	5	5	5	5	5	5	5	5
4	3	3	5	5	5	4	4	5	5	5	3	3	3	3	3	3	4	4	3	3	3	3	3	3	5	5	5	5	5	4	4	5	5	5	5	5	5	5	5	5	5	5	5	5	5	1	1	5
5	4	4	5	4	5	5	5	3	4	4	4	4	5	4	4	5	4	4	3	4	5	5	5	3	5	5	4	5	5	5	5	5	5	5	4	4	5	5	4	3	4	4	5	5	5	2	2	4
5	4	3	4	5	5	5	5	5	5	4	4	3	4	3	3	4	4	4	4	4	5	5	5	3	4	4	4	4	4	4	4	4	4	4	4	4	4	5	4	4	4	5	5	4	4	1	1	4
5	4	4	5	5	5	5	5	5	5	5	5	5	5	5	5	5	5	5	5	5	5	5	5	3	5	5	3	5	5	5	5	5	5	5	5	5	5	5	5	5	5	3	5	5	5	5	5	5
5	3	4	5	5	5	5	5	5	4	2	3	3	4	3	4	4	4	4	3	3	5	5	5	4	5	5	5	5	5	5	5	4	4	4	5	4	5	5	5	3	5	5	5	4	5	1	1	5
3	3	4	3	3	3	3	3	3	3	4	3	3	3	3	3	4	3	3	3	3	4	4	4	2	3	3	3	3	4	3	3	3	3	3	5	5	5	5	5	3	4	5	5	5	5	1	1	5
5	4	4	5	4	5	5	5	5	5	5	4	4	5	4	4	4	5	5	4	5	5	5	5	4	4	4	4	4	5	5	5	5	5	5	4	4	5	5	5	3	4	4	3	3	3	4	4	3
5	3	3	4	5	4	4	4	5	4	3	3	3	3	3	2	3	3	3	5	3	4	4	4	3	3	4	4	4	3	4	4	3	3	3	5	5	5	5	5	3	5	5	5	5	5	2	2	4
4	4	4	5	5	5	5	5	4	4	5	4	4	5	4	5	5	5	4	4	4	4	4	4	1	4	4	4	5	4	5	5	5	5	5	5	4	5	5	5	3	4	5	3	3	3	3	3	3
4	3	4	4	4	5	4	4	5	5	3	4	3	4	3	3	4	4	3	3	4	4	3	4	2	3	4	5	4	4	3	4	4	4	4	5	4	5	5	5	3	5	5	5	5	5	1	2	5
4	3	2	4	5	4	4	4	4	3	4	4	3	3	3	3	4	4	4	2	3	5	3	4	1	3	2	3	4	4	4	4	4	4	4	5	4	5	4	4	4	5	4	5	4	4	1	1	5
4	2	2	4	5	4	3	2	4	4	2	1	4	2	3	3	3	1	1	1	4	3	2	2	1	1	2	4	3	4	4	4	4	4	4	5	5	5	5	5	5	5	5	5	5	5	1	1	5
5	3	4	5	5	5	5	5	3	5	3	4	3	3	3	4	5	5	4	5	4	4	5	5	3	5	5	4	4	5	5	5	5	5	5	4	4	5	5	4	3	5	4	5	4	4	2	1	4
5	3	3	3	5	5	5	5	5	5	2	3	2	4	2	3	3	3	3	3	3	4	4	4	3	4	4	4	4	4	4	4	5	5	5	4	4	4	3	2	4	4	5	4	4	4	3	3	4
4	4	4	5	4	4	4	4	4	4	4	4	4	4	4	4	4	4	4	4	4	3	3	4	3	4	4	4	4	5	4	4	4	4	4	4	4	4	4	5	3	4	3	4	4	4	2	2	4
5	5	4	3	4	4	4	4	4	4	3	4	3	4	3	4	4	3	3	4	3	4	4	4	2	4	4	4	4	4	4	4	4	4	4	4	4	4	4	3	3	4	4	4	4	4	2	2	4
